# Supplementary material for: (E)-4-Bromo-N-{(E)-3-[(4-bromo-2-methyl­phen­yl)imino]­butan-2-yl­idene}-2-methyl­aniline
Source: Acta Crystallogr Sect E Struct Rep Online. 2013 Jan 9;69(Pt 2):o199. doi: 10.1107/S1600536812052087 (PMC3569260; doi:10.1107/S1600536812052087)
Supplement: Supplementary file 2 [file e-69-0o199-Isup2.hkl]

# 
# h,k,l, Fc-squared, Fo-squared, sigma(Fo-squared) and status flag 
# 
data_I
_shelx_title ' P21c in P21/c #  14 New: Pbca' 
_shelx_refln_list_code          4 
_shelx_F_calc_maximum      269.41 
_exptl_crystal_F_000       840.00 
_reflns_d_resolution_high  0.8315 
 
loop_ 
 _symmetry_equiv_pos_as_xyz 
 'x, y, z' 
 '-x+1/2, -y, z+1/2' 
 'x+1/2, -y+1/2, -z' 
 '-x, y+1/2, -z+1/2' 
 '-x, -y, -z' 
 'x-1/2, y, -z-1/2' 
 '-x-1/2, y-1/2, z' 
 'x, -y-1/2, z-1/2' 
 
_cell_length_a    13.6250 
_cell_length_b     7.4950 
_cell_length_c    17.0290 
_cell_angle_alpha  90.000 
_cell_angle_beta   90.000 
_cell_angle_gamma  90.000 
 
_shelx_F_squared_multiplier     1.000 
 
loop_ 
 _refln_index_h 
 _refln_index_k 
 _refln_index_l 
 _refln_F_squared_calc 
 _refln_F_squared_meas 
 _refln_F_squared_sigma 
 _refln_observed_status 
   4   0   0    28791.63    26925.20    964.86 o 
   6   0   0     2999.43     2680.97    122.02 o 
   8   0   0    15101.90    15295.15    881.45 o 
  10   0   0     9339.73     9371.37    688.80 o 
   2   1   0    41574.49    37618.71   1350.23 o 
   4   1   0    49506.42    46451.25   2571.71 o 
   6   1   0    25099.64    24073.14    615.75 o 
   8   1   0     3291.11     3179.78     99.25 o 
  10   1   0      155.56      188.12     71.65 o 
  12   1   0     1068.90      924.85    184.43 o 
   0   2   0    13053.58    12365.24    667.62 o 
   2   2   0    33022.74    33209.14    840.17 o 
   4   2   0     1398.69     1247.07     54.43 o 
   6   2   0     8832.25     8273.50    253.71 o 
   8   2   0     5939.22     5663.10    246.24 o 
  10   2   0     3912.92     4189.89    316.82 o 
  12   2   0     1180.68     1010.23    149.18 o 
  14   2   0       22.54       -8.80    243.13 o 
   2   3   0     2736.06     2579.94     82.51 o 
   4   3   0    22722.47    22966.20    590.97 o 
   6   3   0     4503.36     4040.56    347.59 o 
   8   3   0     3980.11     3760.05    199.28 o 
  10   3   0     1029.62     1105.28    123.92 o 
  12   3   0       39.10      155.15    119.97 o 
  14   3   0     1054.95      908.38    306.41 o 
   0   4   0    15848.96    15828.44    587.94 o 
   2   4   0     1708.26     1526.95     68.15 o 
   4   4   0      675.06      691.47     58.74 o 
   6   4   0     1291.53     1281.11    112.16 o 
   8   4   0     1910.26     1754.84    286.13 o 
  10   4   0     3252.60     4540.90    430.23 o 
  12   4   0      215.31      247.91    138.27 o 
  14   4   0       26.37      171.50    159.69 o 
   2   5   0     1112.63     1111.27     67.25 o 
   4   5   0     3711.38     3680.20    367.38 o 
   6   5   0     1339.71     1610.96    193.67 o 
   8   5   0      112.29      136.99    115.19 o 
  10   5   0        1.01       65.88    201.47 o 
  12   5   0     3307.69     3048.91    268.68 o 
   0   6   0     3360.73     3681.36    190.86 o 
   2   6   0      524.67      629.12     84.04 o 
   4   6   0      808.16      894.42    125.57 o 
   6   6   0      582.25      509.07    127.58 o 
   8   6   0      727.62      788.64    214.84 o 
  10   6   0     1281.26     1389.68    186.52 o 
  12   6   0      275.90      399.50    190.87 o 
   2   7   0      119.82      184.15     84.58 o 
   4   7   0      582.43      573.43    157.55 o 
   6   7   0      695.88      673.58    281.58 o 
   8   7   0      449.25      688.67    171.08 o 
  10   7   0      402.12      635.68    202.87 o 
   0   8   0       11.26      381.96    176.08 o 
   2   8   0       46.20      109.09    135.14 o 
   4   8   0        0.27     -100.23    140.52 o 
   6   8   0        2.76      135.64    166.55 o 
   1   1   1     9390.43     8727.49    198.37 o 
   2   1   1    10008.17     9799.24    223.98 o 
   3   1   1      881.37      928.11     41.05 o 
   4   1   1     3621.53     3486.49     80.65 o 
   5   1   1       34.68       26.78     16.16 o 
   6   1   1      743.20      792.74     27.37 o 
   7   1   1      220.19      240.49     25.25 o 
   8   1   1       40.64       41.64     22.78 o 
   9   1   1       17.44       10.03     35.89 o 
  10   1   1        5.57       -1.83     48.39 o 
  11   1   1      420.93      462.39     95.83 o 
  12   1   1       23.09       47.63     70.65 o 
   0   2   1    21145.90    21775.73    555.09 o 
   1   2   1     3552.47     3151.46     63.83 o 
   2   2   1       11.41       31.64     17.13 o 
   3   2   1     3194.19     3007.45     76.96 o 
   4   2   1      682.83      663.11     27.03 o 
   5   2   1       33.29       30.92     19.03 o 
   6   2   1       27.13       -0.23     20.60 o 
   7   2   1       81.47       15.30     40.80 o 
   8   2   1        9.06      -19.06     33.35 o 
   9   2   1      142.38      171.37     53.14 o 
  10   2   1      190.57      348.29     63.15 o 
  11   2   1     1080.15     1031.10     82.42 o 
  12   2   1        5.20      -37.46     64.23 o 
  13   2   1        2.00      -23.02     99.75 o 
  14   2   1        0.98      -39.28    219.42 o 
   1   3   1     1543.98     1746.02     45.94 o 
   2   3   1      100.29       81.19     18.91 o 
   3   3   1     2313.53     2092.66     50.41 o 
   4   3   1       99.18      147.42     20.81 o 
   5   3   1     1840.03     1816.56     57.16 o 
   6   3   1      225.11      158.14     49.09 o 
   7   3   1      472.62      621.02     47.42 o 
   8   3   1      240.61      277.52     63.00 o 
   9   3   1      181.51      221.86     65.62 o 
  10   3   1        3.35        5.95     67.34 o 
  11   3   1       34.85      -11.04     74.38 o 
  12   3   1      865.55     1003.94     97.37 o 
  13   3   1      160.67      398.77     90.77 o 
  14   3   1      142.34      421.76    130.13 o 
  15   3   1        7.78      302.93    230.67 o 
   0   4   1     3204.94     3058.70    104.34 o 
   1   4   1      321.96      259.44     28.17 o 
   2   4   1      209.11      186.04     26.82 o 
   3   4   1      180.71      200.88     26.72 o 
   4   4   1      711.48      759.50     37.79 o 
   5   4   1        5.50        6.74     30.21 o 
   6   4   1       22.69       -7.33     38.44 o 
   7   4   1       53.51       70.53     62.54 o 
   8   4   1      172.77      257.18     74.32 o 
   9   4   1     1214.58     1599.38    106.49 o 
  10   4   1     1121.67     1509.66    112.59 o 
  11   4   1       67.55       21.14     87.98 o 
  12   4   1      494.45      758.68    107.01 o 
  13   4   1      400.33      535.87    106.43 o 
  14   4   1       94.50      130.82    109.81 o 
   1   5   1      462.33      450.30     38.82 o 
   2   5   1      402.24      364.50     37.74 o 
   3   5   1      315.22      374.81     46.19 o 
   4   5   1      642.38      686.06     51.15 o 
   5   5   1      483.35      587.20     57.74 o 
   6   5   1     1692.43     1903.72    127.20 o 
   7   5   1      696.49      960.00     87.59 o 
   8   5   1      157.75      207.71     84.30 o 
   9   5   1       43.96       79.68     88.30 o 
  10   5   1       10.42      180.28    100.02 o 
  11   5   1        0.97       11.49    103.90 o 
  12   5   1       77.00      328.43    113.94 o 
  13   5   1       23.66      377.30    123.75 o 
   0   6   1      339.63      542.56     68.09 o 
   1   6   1     1245.14     1310.19     58.39 o 
   2   6   1      550.51      623.02     57.63 o 
   3   6   1      550.70      586.87     72.53 o 
   4   6   1       65.44       97.57     60.42 o 
   5   6   1        0.34       45.71     77.15 o 
   6   6   1       13.73       20.71     84.08 o 
   7   6   1       75.93      124.22     92.27 o 
   8   6   1      504.28      649.01    106.66 o 
   9   6   1       69.55      429.04    109.45 o 
  10   6   1        3.67       91.87    108.71 o 
  11   6   1      604.33      952.27    134.03 o 
  12   6   1       13.55      331.58    161.70 o 
   1   7   1      379.02      368.23     63.50 o 
   2   7   1      117.75      126.45     62.14 o 
   3   7   1      136.06      225.06     84.83 o 
   4   7   1      259.61      459.09     96.56 o 
   5   7   1      642.86      905.72    106.43 o 
   6   7   1      156.04      407.32    102.96 o 
   7   7   1       74.95      345.14    109.01 o 
   8   7   1      140.41      215.28    114.69 o 
   9   7   1       10.89       39.81    129.13 o 
  10   7   1       15.07      290.84    135.54 o 
   0   8   1      472.06      529.69    122.55 o 
   1   8   1      283.57      326.55     98.62 o 
   2   8   1      158.41      255.20    108.39 o 
   3   8   1      115.46      216.31     97.92 o 
   4   8   1        1.72      112.60    103.44 o 
   5   8   1        6.89      115.08    108.47 o 
   6   8   1        0.15      121.21    109.85 o 
   7   8   1       48.20      104.11    121.45 o 
   1   0   2    16290.40    17112.62    814.14 o 
   2   0   2      389.69      418.67     20.88 o 
   3   0   2    12772.10    12408.89    483.63 o 
   4   0   2     1635.68     1561.60     50.43 o 
   5   0   2     3640.24     3721.61    104.23 o 
   6   0   2     1666.70     1524.38     73.48 o 
   7   0   2    11249.90    11429.03    480.36 o 
   8   0   2       84.74       21.30     36.07 o 
   9   0   2     5208.88     4987.51    163.98 o 
  10   0   2     1922.14     1795.32     95.64 o 
  11   0   2     2174.93     2402.12    134.09 o 
   1   1   2     3627.84     3886.66     84.60 o 
   2   1   2      906.11      878.70     29.43 o 
   3   1   2    40518.46    41951.23    940.87 o 
   4   1   2     4489.37     4449.66    109.61 o 
   5   1   2    23468.38    22078.67    495.10 o 
   6   1   2       27.68       23.87     15.61 o 
   7   1   2    11461.53    10341.27    192.48 o 
   8   1   2      427.17      364.53     29.75 o 
   9   1   2       25.13      -25.52     30.32 o 
  10   1   2      281.98      268.88     43.80 o 
  11   1   2      398.63      632.85     90.40 o 
  12   1   2      581.04      503.74     86.50 o 
  13   1   2      702.23      723.81    178.92 o 
   0   2   2     5281.74     5361.20    209.80 o 
   1   2   2    72579.66    77041.38   1375.52 o 
   2   2   2       55.97       81.90     14.60 o 
   3   2   2     3614.38     3515.21     92.19 o 
   4   2   2      346.38      318.60     27.65 o 
   5   2   2      724.66      895.99     45.45 o 
   6   2   2      881.89      793.18     42.91 o 
   7   2   2     6107.41     5837.52    196.67 o 
   8   2   2      886.91      879.72     66.20 o 
   9   2   2     7611.30     7524.45    222.37 o 
  10   2   2      891.70      823.22     73.70 o 
  11   2   2     3602.41     3549.96    140.00 o 
  12   2   2      468.40      327.71    102.58 o 
  13   2   2      115.26      238.17    104.15 o 
  14   2   2      254.02      239.12    239.80 o 
   1   3   2     1533.24     1473.93     45.25 o 
   2   3   2     3916.25     3803.93     80.18 o 
   3   3   2    17609.68    18069.33    331.43 o 
   4   3   2     1502.13     1457.93     50.91 o 
   5   3   2    14810.59    14098.64    286.78 o 
   6   3   2     2608.81     2584.14    103.13 o 
   7   3   2     3035.34     3339.66    105.07 o 
   8   3   2      911.70      895.40     74.06 o 
   9   3   2      440.57      477.80     69.82 o 
  10   3   2      180.81      161.76     79.13 o 
  11   3   2     1228.59     1429.42    104.99 o 
  12   3   2        3.73      126.02     81.30 o 
  13   3   2     2261.31     2219.40    434.68 o 
  14   3   2      365.94      457.86    138.54 o 
  15   3   2      331.36      177.44    227.71 o 
   0   4   2    10430.16    10447.69    283.47 o 
   1   4   2     7601.87     8125.75    159.39 o 
   2   4   2      353.12      318.93     30.01 o 
   3   4   2     6328.20     6913.92    138.30 o 
   4   4   2     1007.49     1028.73     44.30 o 
   5   4   2      198.06      124.38     40.11 o 
   6   4   2      163.51      170.03     41.93 o 
   7   4   2     2701.16     2655.82    119.18 o 
   8   4   2      528.30      528.29     76.52 o 
   9   4   2     2037.02     1948.62    113.96 o 
  10   4   2      123.27      205.24     84.31 o 
  11   4   2     1904.50     2253.45    132.67 o 
  12   4   2       19.88      181.71     98.75 o 
  13   4   2       92.02        9.98     96.38 o 
  14   4   2       77.72      192.12    110.91 o 
   1   5   2        8.34      -16.94     32.26 o 
   2   5   2      189.38      137.10     35.56 o 
   3   5   2     3374.41     3364.77     91.13 o 
   4   5   2     1596.11     1603.15    117.40 o 
   5   5   2     2411.92     2393.37    130.71 o 
   6   5   2      223.50      352.38     73.02 o 
   7   5   2     2796.16     3079.04    172.54 o 
   8   5   2       21.69       18.58     82.82 o 
   9   5   2        0.50      -38.15     85.89 o 
  10   5   2        0.30      -41.63     90.09 o 
  11   5   2        3.73      159.04    102.31 o 
  12   5   2       32.96      167.68    110.85 o 
  13   5   2       18.09       74.88    145.55 o 
   0   6   2     1140.87     1067.24     80.46 o 
   1   6   2      666.32      727.11     51.73 o 
   2   6   2      234.72      261.60     55.58 o 
   3   6   2      118.31      169.58     59.15 o 
   4   6   2       75.84       27.00     60.08 o 
   5   6   2        0.91       24.97     76.12 o 
   6   6   2      141.21      211.84     86.00 o 
   7   6   2      203.18      242.60     93.53 o 
   8   6   2        7.15      -52.65     92.73 o 
   9   6   2      363.43      442.08    104.70 o 
  10   6   2       19.79      119.36    108.80 o 
  11   6   2      127.67      236.31    120.44 o 
  12   6   2       25.80      179.30    133.21 o 
   1   7   2       55.98       18.10     59.07 o 
   2   7   2      212.85      155.76     71.55 o 
   3   7   2      204.74      219.47     84.81 o 
   4   7   2      160.43      209.55     90.24 o 
   5   7   2      115.76      231.80     97.25 o 
   6   7   2        0.98       -1.52     95.73 o 
   7   7   2       39.13      108.88    102.51 o 
   8   7   2       63.45      197.57    109.15 o 
   9   7   2       68.13      451.48    127.58 o 
  10   7   2       64.60      132.99    121.51 o 
   0   8   2       80.67      169.84    118.51 o 
   1   8   2      515.27      515.13    102.44 o 
   2   8   2       23.39       33.97     90.98 o 
   3   8   2       14.45      147.42     97.66 o 
   4   8   2        2.34      -14.87    102.56 o 
   5   8   2       83.81       61.46    107.09 o 
   6   8   2      104.11      248.44    113.66 o 
   7   8   2       86.01      263.21    128.56 o 
   1   1   3       33.98      106.12     10.94 o 
   2   1   3      479.05      435.00     20.16 o 
   3   1   3     1279.58     1360.85     47.16 o 
   4   1   3     4110.07     4180.47     96.05 o 
   5   1   3       50.49       71.64     20.80 o 
   6   1   3     1872.09     1961.96     52.86 o 
   7   1   3      780.09      918.82     32.59 o 
   8   1   3       57.51       60.50     27.35 o 
   9   1   3      155.41      165.77     33.82 o 
  10   1   3      748.42      699.84     51.72 o 
  11   1   3       66.85      159.31     79.03 o 
  12   1   3       42.45      165.06     85.08 o 
  13   1   3      540.36      520.40    185.66 o 
   0   2   3    12342.30    11985.41    310.46 o 
   1   2   3     1593.93     1689.75     39.38 o 
   2   2   3      469.85      381.51     19.37 o 
   3   2   3     1742.91     1679.42     54.19 o 
   4   2   3      162.59      177.48     26.47 o 
   5   2   3       71.47       55.98     27.66 o 
   6   2   3       58.53       57.69     31.65 o 
   7   2   3       35.36       10.83     33.87 o 
   8   2   3     1420.56     1676.54     71.32 o 
   9   2   3      508.95      497.49     48.61 o 
  10   2   3        5.72       20.01     72.92 o 
  11   2   3      749.48      976.24    108.25 o 
  12   2   3      121.04      140.74     95.24 o 
  13   2   3       13.90      108.28    108.94 o 
  14   2   3       57.51     -279.03    224.85 o 
   1   3   3      615.72      663.64     28.56 o 
   2   3   3     4830.01     4659.04    102.05 o 
   3   3   3        8.30       25.47     19.36 o 
   4   3   3      441.48      429.88     26.60 o 
   5   3   3     1443.76     1402.56     60.36 o 
   6   3   3     2659.48     2733.59    107.04 o 
   7   3   3      160.81      269.77     45.97 o 
   8   3   3      402.81      544.54     98.70 o 
   9   3   3      296.83      270.71     70.41 o 
  10   3   3        7.70       -8.78     66.82 o 
  11   3   3        0.43      -45.83     73.53 o 
  12   3   3       26.53      -19.70     77.46 o 
  13   3   3        4.24       60.80    142.74 o 
  14   3   3        1.50      160.95    213.63 o 
  15   3   3       84.43     -135.45    295.97 o 
   0   4   3     3401.82     3475.39    113.95 o 
   1   4   3      259.87      273.60     30.75 o 
   2   4   3     6472.12     6411.11    129.86 o 
   3   4   3      233.14      233.94     33.03 o 
   4   4   3      681.62      765.07     52.96 o 
   5   4   3       99.06       66.04     43.11 o 
   6   4   3      315.38      229.80     47.07 o 
   7   4   3       62.60       93.89     64.97 o 
   8   4   3        6.73       15.29     65.65 o 
   9   4   3        3.53       -2.09     75.37 o 
  10   4   3      779.72     1076.21    202.42 o 
  11   4   3       29.52       92.06     89.42 o 
  12   4   3       76.69      296.89    101.83 o 
  13   4   3        6.80       53.20    104.29 o 
  14   4   3       85.68      -22.49    149.45 o 
   1   5   3       31.44      -49.93     33.28 o 
   2   5   3      351.97      312.12     37.77 o 
   3   5   3        5.69       20.77     38.53 o 
   4   5   3     2200.06     2421.44     96.84 o 
   5   5   3        6.26        2.19     49.77 o 
   6   5   3      543.40      718.64     70.99 o 
   7   5   3      208.42      314.45     82.01 o 
   8   5   3       77.62      261.94     85.94 o 
   9   5   3       48.25       20.89     89.02 o 
  10   5   3       10.51       52.72     93.13 o 
  11   5   3        0.90       20.66    106.78 o 
  12   5   3      132.17      427.56    119.03 o 
  13   5   3        3.39       86.43    117.70 o 
   0   6   3      603.34      797.88     94.20 o 
   1   6   3      741.49      796.30     57.86 o 
   2   6   3      307.02      425.69     57.01 o 
   3   6   3       15.96      -22.94     59.25 o 
   4   6   3       19.80       36.97     61.67 o 
   5   6   3       61.38       92.30     76.52 o 
   6   6   3       26.69       32.61     83.64 o 
   7   6   3        2.67       -8.91     84.56 o 
   8   6   3      862.25     1117.69    111.94 o 
   9   6   3      222.09      308.65    111.28 o 
  10   6   3      110.16      215.79    107.04 o 
  11   6   3       50.60      196.26    116.86 o 
   1   7   3       79.29       -3.32     61.82 o 
   2   7   3      150.17      175.74     72.84 o 
   3   7   3      360.22      335.66     76.57 o 
   4   7   3      318.56      438.34     93.30 o 
   5   7   3      157.40      228.34     95.87 o 
   6   7   3      423.18      615.18    104.33 o 
   7   7   3      182.59      231.48    105.07 o 
   8   7   3       12.40      170.90    115.07 o 
   9   7   3       12.39       -6.11    122.17 o 
  10   7   3       13.75      204.63    126.92 o 
   0   8   3       19.48       97.72    117.63 o 
   1   8   3      146.87      124.49     97.27 o 
   2   8   3      168.17      207.76     97.31 o 
   3   8   3      133.13      253.78     99.29 o 
   4   8   3        7.40      155.47    104.60 o 
   5   8   3        4.44      113.69    104.72 o 
   6   8   3       91.45      328.32    118.29 o 
   7   8   3      344.91      511.53    125.08 o 
   1   0   4    11243.04    11336.74    385.07 o 
   2   0   4    39555.52    40098.56   1345.11 o 
   3   0   4     8124.40     8405.54    218.72 o 
   4   0   4      158.57      213.67     19.73 o 
   5   0   4      667.74      747.91     36.13 o 
   6   0   4       45.90       85.12     26.25 o 
   7   0   4     2625.20     2681.79     88.76 o 
   8   0   4     8683.13     8233.50    339.98 o 
   9   0   4     3725.52     3784.89    144.98 o 
  10   0   4     6589.67     5897.35    206.87 o 
  11   0   4     5804.86     5194.99    226.07 o 
  12   0   4     1022.89     1046.82    137.63 o 
   1   1   4      155.96      190.38     13.53 o 
   2   1   4     7021.61     6935.44    145.50 o 
   3   1   4    16761.03    17030.17    385.63 o 
   4   1   4    18842.99    19387.48    405.96 o 
   5   1   4     7694.06     7067.98    156.99 o 
   6   1   4     8379.45     7819.46    172.99 o 
   7   1   4     6956.98     6762.94    154.24 o 
   8   1   4     1740.19     1943.41     62.42 o 
   9   1   4      284.95      251.04     36.36 o 
  10   1   4      123.46      165.94     43.94 o 
  11   1   4      434.35      392.73     63.85 o 
  12   1   4     2024.01     1802.24    136.45 o 
  13   1   4     1196.75     1239.75    280.04 o 
   0   2   4     8995.73     8976.09    235.33 o 
   1   2   4     9976.05    10156.91    197.82 o 
   2   2   4     6416.86     6375.86    137.87 o 
   3   2   4     1711.42     1702.15     48.09 o 
   4   2   4     1915.33     2037.24     75.72 o 
   5   2   4     1000.96     1128.65     43.79 o 
   6   2   4     3758.06     4092.06    102.24 o 
   7   2   4     2817.16     2896.47     91.80 o 
   8   2   4     3655.38     3595.85    118.19 o 
   9   2   4     1691.75     1809.74     79.65 o 
  10   2   4     2458.43     2382.60    221.19 o 
  11   2   4      680.89      818.15    102.52 o 
  12   2   4     1120.28     1262.37    175.67 o 
  13   2   4       37.15       51.52    106.53 o 
  14   2   4        5.05      -61.93    137.48 o 
   1   3   4      126.69      158.39     21.29 o 
   2   3   4     6050.44     6138.98    128.74 o 
   3   3   4     3641.72     3601.52     83.57 o 
   4   3   4     5489.04     5397.25    124.88 o 
   5   3   4     2973.58     2864.39     89.97 o 
   6   3   4    11748.66    12166.40    397.93 o 
   7   3   4      369.93      569.36     80.35 o 
   8   3   4      563.51      771.84     68.39 o 
   9   3   4       16.03      -27.68     62.05 o 
  10   3   4      175.06      121.01    100.18 o 
  11   3   4      286.19      186.52    116.65 o 
  12   3   4      156.18      181.37     82.18 o 
  13   3   4      132.39       52.25    160.74 o 
  14   3   4       65.64      148.46    259.12 o 
  15   3   4      265.49      398.09    379.67 o 
   0   4   4    11063.79    10773.70    292.53 o 
   1   4   4     4065.20     4322.93     95.42 o 
   2   4   4     5831.64     5998.24    122.94 o 
   3   4   4      138.20      175.58     28.30 o 
   4   4   4      163.67      263.60     37.20 o 
   5   4   4       66.36        5.79     35.57 o 
   6   4   4        7.45      -17.75     44.26 o 
   7   4   4     1245.70     1300.30    105.64 o 
   8   4   4     1992.30     1897.97    137.96 o 
   9   4   4      628.65      800.08    108.79 o 
  10   4   4      854.33      942.76    100.03 o 
  11   4   4      321.36      457.71    123.79 o 
  12   4   4      258.30      342.62    101.57 o 
  13   4   4        0.68       50.66    103.57 o 
  14   4   4       51.00      103.78    154.74 o 
   1   5   4     1289.27     1213.77     51.44 o 
   2   5   4     1491.73     1451.80     63.29 o 
   3   5   4     3763.59     3663.12     96.87 o 
   4   5   4     3289.36     3207.69    127.28 o 
   5   5   4      440.22      508.98     60.62 o 
   6   5   4      780.96      768.68     75.72 o 
   7   5   4     2100.46     1976.83    195.19 o 
   8   5   4      807.70      941.70    113.49 o 
   9   5   4      204.72      225.87     89.90 o 
  10   5   4       26.63       28.28     97.78 o 
  11   5   4       38.58       86.03    103.33 o 
  12   5   4      106.93      200.75    112.22 o 
  13   5   4      130.59      186.18    122.46 o 
   0   6   4     1795.21     1853.94     97.87 o 
   1   6   4     2066.45     1994.33     87.84 o 
   2   6   4     2435.93     2415.14     85.85 o 
   3   6   4      136.17      174.85     63.95 o 
   4   6   4       97.78       63.02     64.63 o 
   5   6   4       52.97       57.66     63.36 o 
   6   6   4       13.32      -52.48     75.55 o 
   7   6   4     1176.04     1179.98    113.48 o 
   8   6   4      431.07      378.09    100.91 o 
   9   6   4      205.64      356.43    108.26 o 
  10   6   4      195.56      251.76    116.16 o 
  11   6   4      206.19      350.05    122.06 o 
   1   7   4       56.44       39.95     70.41 o 
   2   7   4      184.19      124.83     72.54 o 
   3   7   4      725.99      739.32     81.55 o 
   4   7   4      328.59      363.50     81.45 o 
   5   7   4      903.63     1039.53    109.50 o 
   6   7   4      689.09      803.96    112.35 o 
   7   7   4       42.79       37.18     98.41 o 
   8   7   4        3.44      116.63    113.89 o 
   9   7   4        1.28      114.30    120.92 o 
   0   8   4        2.56       79.24    192.33 o 
   1   8   4      110.45      156.01     99.34 o 
   2   8   4        2.14        4.89     90.38 o 
   3   8   4       56.24       40.59     99.72 o 
   4   8   4        0.13      118.90    105.53 o 
   5   8   4       15.16      -79.15    106.16 o 
   6   8   4      159.42      302.34    118.23 o 
   1   1   5      113.50      165.92     14.86 o 
   2   1   5       11.59       23.34     13.63 o 
   3   1   5      226.49      224.39     17.28 o 
   4   1   5      407.41      533.11     24.85 o 
   5   1   5     1245.59     1489.74     48.76 o 
   6   1   5     1190.79     1199.16     38.50 o 
   7   1   5      291.74      306.28     34.39 o 
   8   1   5      313.35      325.79     36.77 o 
   9   1   5      967.38      948.07     55.54 o 
  10   1   5      207.82      177.58     56.64 o 
  11   1   5       72.77       80.87     60.41 o 
  12   1   5      149.17      165.09    100.41 o 
  13   1   5       94.84      127.93    112.44 o 
   0   2   5      744.48      804.23     59.90 o 
   1   2   5     3168.35     2967.71     65.59 o 
   2   2   5        0.97      -10.11     17.33 o 
   3   2   5      740.57      641.03     40.35 o 
   4   2   5     1604.47     1656.17     68.60 o 
   5   2   5      141.51      223.79     33.22 o 
   6   2   5       23.64       27.52     30.71 o 
   7   2   5      100.02      146.89     38.85 o 
   8   2   5       97.59      126.14     42.97 o 
   9   2   5      226.77      383.40     51.39 o 
  10   2   5       46.32       44.53     49.29 o 
  11   2   5       33.26      -45.10     89.31 o 
  12   2   5       20.59      -72.74    102.09 o 
  13   2   5      162.78      354.39    164.72 o 
  14   2   5       12.17      187.91    137.65 o 
  15   2   5        0.26     -243.80    231.61 o 
   1   3   5     1717.75     1765.95     47.30 o 
   2   3   5       93.40      166.42     23.30 o 
   3   3   5     1967.25     1774.41     77.54 o 
   4   3   5      519.38      640.81     38.60 o 
   5   3   5     2913.88     2874.01    108.63 o 
   6   3   5        4.04      -25.94     41.34 o 
   7   3   5      169.83      315.99     51.20 o 
   8   3   5      997.19     1004.26     65.82 o 
   9   3   5       12.00      -47.31     51.47 o 
  10   3   5       12.91       21.85     70.70 o 
  11   3   5        0.47      -22.27     78.96 o 
  12   3   5       40.19       75.63    115.49 o 
  13   3   5       76.83      225.36    132.90 o 
  14   3   5        3.90      113.15    136.53 o 
   0   4   5     1679.08     1786.06     77.65 o 
   1   4   5     3936.43     3726.54    100.43 o 
   2   4   5     1536.27     1562.45     50.19 o 
   3   4   5       15.31       23.03     26.22 o 
   4   4   5       53.42       35.11     36.19 o 
   5   4   5        0.58      -22.35     36.72 o 
   6   4   5      585.91      508.54     55.86 o 
   7   4   5     1764.85     1986.01    104.42 o 
   8   4   5      294.54      317.93     62.55 o 
   9   4   5      611.29      938.38     95.76 o 
  10   4   5      218.81      237.89     88.29 o 
  11   4   5      280.47      607.51    127.21 o 
  12   4   5       56.51      154.60     98.03 o 
  13   4   5        5.31       45.35    177.66 o 
  14   4   5       12.37      -67.05    157.71 o 
   1   5   5      327.76      338.03     39.29 o 
   2   5   5       31.47      -28.94     39.19 o 
   3   5   5     1908.80     1881.23     76.64 o 
   4   5   5      394.89      341.26     68.75 o 
   5   5   5     2184.64     2295.26    129.07 o 
   6   5   5      169.40      177.52     58.22 o 
   7   5   5      529.27      667.63     89.63 o 
   8   5   5       73.55       16.70     86.22 o 
   9   5   5       73.80       22.13    106.16 o 
  10   5   5        9.46      -12.44     98.42 o 
  11   5   5       23.30      154.60    106.96 o 
  12   5   5        0.06       87.42    113.13 o 
  13   5   5       66.03      306.55    119.92 o 
   0   6   5        1.07       -2.10     61.00 o 
   1   6   5     1045.81     1150.74     63.70 o 
   2   6   5       70.61       -3.37     55.06 o 
   3   6   5     2341.34     2397.70    153.40 o 
   4   6   5      374.46      268.79     69.96 o 
   5   6   5      214.76      173.91     65.22 o 
   6   6   5      648.60      752.82     97.64 o 
   7   6   5       12.15      -45.34     88.66 o 
   8   6   5        9.78      -22.32     90.58 o 
   9   6   5      215.54      519.31    108.57 o 
  10   6   5        0.53      -10.00    105.51 o 
  11   6   5      258.82      458.57    125.91 o 
   1   7   5       12.97      -57.99     78.35 o 
   2   7   5       22.48       36.83     70.93 o 
   3   7   5      334.84      292.25     75.45 o 
   4   7   5       17.40      -52.59     74.25 o 
   5   7   5      146.13      276.30     96.87 o 
   6   7   5       34.97       16.63     97.57 o 
   7   7   5      148.77      182.76    101.56 o 
   8   7   5       44.69       -9.78    111.11 o 
   9   7   5       21.06      100.28    120.16 o 
   0   8   5        3.50     -165.92    194.36 o 
   1   8   5      189.49      211.09     98.59 o 
   2   8   5       74.42       66.29     93.27 o 
   3   8   5        3.73      -25.77     87.23 o 
   4   8   5      139.82      228.49    104.90 o 
   5   8   5      106.41       55.31    107.05 o 
   6   8   5       52.78       61.30    115.67 o 
   0   0   6    40948.36    42342.09   2012.61 o 
   1   0   6     4270.06     4379.46    226.71 o 
   2   0   6    15781.11    16079.66    547.12 o 
   3   0   6     7014.15     7156.64    250.80 o 
   4   0   6     5910.65     6158.44    187.76 o 
   5   0   6      150.23      235.38     25.64 o 
   6   0   6      130.81      185.22     30.02 o 
   7   0   6     1791.93     1670.76     66.85 o 
   8   0   6     6543.40     6348.66    217.02 o 
   9   0   6     1489.54     1493.04     89.97 o 
  10   0   6     1316.77     1314.14    138.04 o 
  11   0   6     3377.28     3048.16    163.71 o 
  12   0   6      784.21      733.34    116.24 o 
  13   0   6       42.75      -53.50    124.61 o 
   1   1   6     2286.11     2389.19     66.76 o 
   2   1   6     4259.99     4319.64    115.19 o 
   3   1   6     1627.87     1596.62     44.53 o 
   4   1   6    15629.28    15874.74    327.61 o 
   5   1   6    13059.78    13021.81    278.96 o 
   6   1   6     8815.71     8581.28    190.49 o 
   7   1   6     2614.61     2434.41     73.60 o 
   8   1   6     1319.70     1381.31     58.08 o 
   9   1   6     1847.57     1691.61     95.51 o 
  10   1   6       12.74       48.92     66.47 o 
  11   1   6       70.26      111.85     64.38 o 
  12   1   6      653.08      667.04    188.40 o 
  13   1   6      499.32      561.82    154.15 o 
  14   1   6      558.78      811.07    182.95 o 
   0   2   6    18958.90    18960.39    550.64 o 
   1   2   6     7921.47     8236.21    174.51 o 
   2   2   6    13092.43    13213.80    273.96 o 
   3   2   6     5416.54     5686.94    125.90 o 
   4   2   6      340.65      379.84     28.94 o 
   5   2   6       71.23       -7.69     35.67 o 
   6   2   6     2327.22     2467.38     74.54 o 
   7   2   6       15.85       11.29     40.15 o 
   8   2   6     3299.10     3304.51    137.20 o 
   9   2   6     4120.66     4040.16    155.96 o 
  10   2   6     5268.56     5102.28    244.70 o 
  11   2   6      329.72      401.93     97.77 o 
  12   2   6      818.53      850.04    120.75 o 
  13   2   6      861.65      764.99    123.60 o 
  14   2   6      105.76       60.47    135.88 o 
  15   2   6      100.60      -62.99    239.08 o 
   1   3   6      475.41      458.45     26.45 o 
   2   3   6     9278.41     9158.04    344.10 o 
   3   3   6     2834.81     2683.29     74.01 o 
   4   3   6     8654.29     8324.54    183.69 o 
   5   3   6     1264.57     1102.23     57.34 o 
   6   3   6     6624.04     6624.29    175.68 o 
   7   3   6     1632.64     1683.79     79.21 o 
   8   3   6     2153.76     2310.48     94.38 o 
   9   3   6       18.42       45.40     57.91 o 
  10   3   6      362.50      300.36     94.30 o 
  11   3   6      161.35      119.45     77.60 o 
  12   3   6      735.28      744.71    136.66 o 
  13   3   6      181.35      214.35    133.21 o 
  14   3   6      594.84      705.96    150.30 o 
   0   4   6     7991.50     7606.95    297.91 o 
   1   4   6     2380.37     2454.73     81.82 o 
   2   4   6     2507.10     2420.41     80.00 o 
   3   4   6      298.42      233.22     34.51 o 
   4   4   6      210.64      222.08     40.87 o 
   5   4   6        2.82       34.31     38.94 o 
   6   4   6     1149.08     1122.66     68.72 o 
   7   4   6      595.64      623.10     73.88 o 
   8   4   6     3102.85     3031.04    116.09 o 
   9   4   6      706.98      862.40     93.44 o 
  10   4   6      921.33     1004.49     99.82 o 
  11   4   6       47.56       48.99     86.05 o 
  12   4   6      196.95      401.42    128.76 o 
  13   4   6      165.87      174.72    146.20 o 
   1   5   6     2312.04     2170.22     67.37 o 
   2   5   6      110.21       66.73     40.56 o 
   3   5   6       18.03      -10.53     46.39 o 
   4   5   6     2976.49     2894.04     98.18 o 
   5   5   6     2659.41     2439.67    123.24 o 
   6   5   6      480.88      664.87    121.91 o 
   7   5   6       44.37       -1.88     57.48 o 
   8   5   6      189.94      171.35     85.75 o 
   9   5   6        7.13       39.08     87.10 o 
  10   5   6       97.60       54.86     94.17 o 
  11   5   6        0.31      116.61    106.25 o 
  12   5   6      356.08      201.69    112.58 o 
   0   6   6      765.07      731.91     75.72 o 
   1   6   6      392.10      357.02     52.13 o 
   2   6   6      286.99      318.11     57.41 o 
   3   6   6       27.91      -60.65     61.37 o 
   4   6   6        2.84      -62.43     62.66 o 
   5   6   6      132.30      107.59     70.76 o 
   6   6   6      225.17      207.18     73.44 o 
   7   6   6      213.68      137.30     87.68 o 
   8   6   6      198.37      100.75     91.91 o 
   9   6   6       63.87      -85.10    100.15 o 
  10   6   6       63.86      150.35    113.12 o 
  11   6   6       12.24      -79.83    112.35 o 
   1   7   6        0.67      -39.27     73.07 o 
   2   7   6      767.10      579.38     78.66 o 
   3   7   6      302.77      156.43     96.40 o 
   4   7   6       80.50       -6.22     81.90 o 
   5   7   6       15.41        4.89     93.25 o 
   6   7   6      110.71      237.83    114.96 o 
   7   7   6        7.92       17.90    110.34 o 
   8   7   6      133.20      229.66    116.34 o 
   9   7   6        0.03       62.75    114.23 o 
   0   8   6      352.64      226.27    187.65 o 
   1   8   6       46.91     -100.80    117.84 o 
   2   8   6      189.08       79.77    105.24 o 
   3   8   6      112.97      126.93     97.19 o 
   4   8   6        0.66       42.65     98.92 o 
   5   8   6       97.80      193.73    105.37 o 
   1   1   7      177.64      196.95     28.06 o 
   2   1   7     1655.50     1744.74     63.31 o 
   3   1   7     1317.47     1543.46     45.76 o 
   4   1   7     1583.70     1796.81     51.63 o 
   5   1   7       99.85      171.67     29.42 o 
   6   1   7      705.54      690.83     38.44 o 
   7   1   7        0.14        5.46     31.32 o 
   8   1   7      126.60      123.92     41.16 o 
   9   1   7       73.75       73.34     55.34 o 
  10   1   7      106.40       62.08     58.40 o 
  11   1   7       55.16       70.87     64.41 o 
  12   1   7      357.55      291.86     82.92 o 
  13   1   7        7.52      136.33    111.27 o 
  14   1   7       16.88      108.36    160.50 o 
   0   2   7     4011.78     4275.72    162.88 o 
   1   2   7      609.03      882.92     37.17 o 
   2   2   7       49.54      119.47     21.56 o 
   3   2   7      854.52      984.25     37.88 o 
   4   2   7       56.81       38.07     25.11 o 
   5   2   7        1.70      -26.54     34.04 o 
   6   2   7      861.68      986.36     47.67 o 
   7   2   7       13.16       11.79     41.45 o 
   8   2   7      862.25      857.99     60.79 o 
   9   2   7      220.52      271.99     53.65 o 
  10   2   7      526.77      574.17     76.22 o 
  11   2   7      140.47      140.24     78.17 o 
  12   2   7        6.79       54.13    104.83 o 
  13   2   7       39.42      158.39    197.76 o 
  14   2   7        6.19       50.97    142.03 o 
   1   3   7      663.70      704.78     31.39 o 
   2   3   7      779.77      767.19     45.29 o 
   3   3   7        9.39      -22.87     27.35 o 
   4   3   7     1119.16     1231.59     58.57 o 
   5   3   7       15.79      -21.66     45.86 o 
   6   3   7      442.47      499.69     53.56 o 
   7   3   7       31.74      -27.18     46.99 o 
   8   3   7        3.98       18.26     53.97 o 
   9   3   7      494.93      468.40     66.60 o 
  10   3   7      418.40      386.51     71.25 o 
  11   3   7       30.91      109.43    177.89 o 
  12   3   7        3.32     -150.94    119.43 o 
  13   3   7       55.41       67.93    127.36 o 
  14   3   7      379.46      544.99    174.45 o 
   0   4   7      632.40      517.63     50.31 o 
   1   4   7       33.73      -18.30     28.60 o 
   2   4   7     2246.94     2226.51     75.74 o 
   3   4   7       45.23       64.22     37.89 o 
   4   4   7       69.01       53.42     39.91 o 
   5   4   7       10.03      -37.42     46.53 o 
   6   4   7      171.56      156.44     65.63 o 
   7   4   7      331.05      377.99     64.92 o 
   8   4   7      229.25      428.55    103.94 o 
   9   4   7      508.91      464.41     86.80 o 
  10   4   7       10.43      137.78    124.24 o 
  11   4   7       10.53       13.35     91.61 o 
  12   4   7      161.82      184.80    121.13 o 
  13   4   7       12.39       48.91    189.12 o 
   1   5   7       75.08       10.86     37.49 o 
   2   5   7      448.94      415.75     50.53 o 
   3   5   7       38.79       11.27     47.23 o 
   4   5   7     1092.22     1176.26     65.54 o 
   5   5   7        4.22      -53.52     56.55 o 
   6   5   7      321.39      400.49     67.94 o 
   7   5   7      105.00      149.08     83.95 o 
   8   5   7      124.10      206.32     85.12 o 
   9   5   7       26.61       45.33     88.21 o 
  10   5   7        0.02       16.50     99.44 o 
  11   5   7        0.13      110.56    134.89 o 
  12   5   7       32.17       83.34    104.03 o 
   0   6   7     2830.62     2781.20    119.43 o 
   1   6   7       53.21        5.38     53.58 o 
   2   6   7      194.85      172.10     58.23 o 
   3   6   7       36.11      -94.27     62.85 o 
   4   6   7      153.89      151.12     65.65 o 
   5   6   7        0.05      -87.69     64.73 o 
   6   6   7       64.60       64.72     69.34 o 
   7   6   7      145.03       95.50     95.31 o 
   8   6   7      184.38      192.33    101.52 o 
   9   6   7       43.41      105.41    102.96 o 
  10   6   7      470.76      774.67    122.51 o 
   1   7   7       78.66       55.05     84.13 o 
   2   7   7      354.61      321.78     79.23 o 
   3   7   7       51.61       41.94     78.25 o 
   4   7   7     1150.69     1067.49     92.41 o 
   5   7   7        0.07     -120.26     80.17 o 
   6   7   7      882.56     1154.97    139.30 o 
   7   7   7       13.07       56.22    108.39 o 
   8   7   7      475.64      453.80    118.79 o 
   0   8   7      343.71      312.98    214.75 o 
   1   8   7       21.20     -115.45    116.20 o 
   2   8   7      687.90      586.78    106.39 o 
   3   8   7       99.72       57.30    140.75 o 
   4   8   7      200.46      128.70    102.97 o 
   5   8   7       11.09      135.82    100.58 o 
   0   0   8       40.06       61.63     49.44 o 
   1   0   8    23901.23    24644.62   1184.87 o 
   2   0   8     7801.80     7709.12    391.23 o 
   3   0   8     3824.35     3942.26    150.29 o 
   4   0   8     1292.67     1369.42     71.11 o 
   5   0   8     1990.97     2024.93     80.49 o 
   6   0   8      272.00      358.36     61.97 o 
   7   0   8     4549.61     4487.00    200.20 o 
   8   0   8        5.07      -24.66     70.24 o 
   9   0   8     8101.33     7597.69    315.82 o 
  10   0   8      512.72      535.93     85.29 o 
  11   0   8     2999.50     2713.82    159.95 o 
  12   0   8      739.41      594.73    107.42 o 
  13   0   8       43.80      139.51    146.96 o 
   1   1   8     6846.33     7430.64    215.40 o 
   2   1   8      121.94       91.42     23.81 o 
   3   1   8    14490.97    14402.80    351.33 o 
   4   1   8      653.75      717.10     32.37 o 
   5   1   8    16019.00    15518.75    322.77 o 
   6   1   8     1803.26     1862.68     61.83 o 
   7   1   8     5415.55     5101.38    125.57 o 
   8   1   8     1045.54      968.74     62.49 o 
   9   1   8       81.05       94.51     59.16 o 
  10   1   8      519.36      411.05     69.06 o 
  11   1   8     1012.23     1167.11     88.80 o 
  12   1   8       16.31       82.09     85.02 o 
  13   1   8      775.47     1037.80    326.33 o 
  14   1   8        9.97      120.55    180.82 o 
   0   2   8     1537.86     1600.88     83.74 o 
   1   2   8    16043.21    16649.13    405.41 o 
   2   2   8     1133.85     1154.40     42.65 o 
   3   2   8     4618.38     4658.51    119.33 o 
   4   2   8      337.66      331.03     30.37 o 
   5   2   8        1.27       11.28     36.95 o 
   6   2   8      174.12      189.35     42.22 o 
   7   2   8     3861.04     3915.44    116.94 o 
   8   2   8      495.01      414.49     80.01 o 
   9   2   8     4187.04     4230.32    131.79 o 
  10   2   8      561.14      529.09     79.60 o 
  11   2   8      351.89      511.67    121.01 o 
  12   2   8      165.85      181.43    110.78 o 
  13   2   8      727.45      627.78    243.97 o 
  14   2   8      166.11       78.60    145.16 o 
   1   3   8      222.79      218.47     30.41 o 
   2   3   8      500.50      522.04     35.09 o 
   3   3   8     4510.34     4451.04    168.16 o 
   4   3   8      545.44      714.20     48.37 o 
   5   3   8     8359.61     8052.42    232.92 o 
   6   3   8     1296.80     1232.06     94.10 o 
   7   3   8      629.97      679.04     61.65 o 
   8   3   8      184.75      149.69     58.97 o 
   9   3   8        2.24      -87.16     58.11 o 
  10   3   8      127.84      144.55     69.50 o 
  11   3   8      152.33      326.19    162.59 o 
  12   3   8       63.91       18.48    127.15 o 
  13   3   8      971.36     1025.47    272.10 o 
  14   3   8       28.42       82.11    169.65 o 
   0   4   8       71.42      116.60     43.37 o 
   1   4   8     5057.81     4863.43    173.69 o 
   2   4   8      369.00      384.07     40.00 o 
   3   4   8     2487.08     2530.62    111.62 o 
   4   4   8       34.68      -43.55     46.06 o 
   5   4   8      257.40      265.75     54.18 o 
   6   4   8       32.29      -96.78     64.52 o 
   7   4   8      522.75      466.79     67.50 o 
   8   4   8      181.59      109.20     68.37 o 
   9   4   8     1397.33     1464.73    135.62 o 
  10   4   8       29.81       69.59    108.90 o 
  11   4   8     1083.11      983.40    158.40 o 
  12   4   8       68.43      -35.86    233.06 o 
  13   4   8        4.77      112.20    263.91 o 
   1   5   8     1536.38     1466.16     57.36 o 
   2   5   8      111.99       36.36     46.70 o 
   3   5   8     1970.76     1684.12     84.34 o 
   4   5   8       50.38       48.35     50.63 o 
   5   5   8     2670.22     2635.78    109.42 o 
   6   5   8        1.91      -55.93     60.55 o 
   7   5   8     1351.27     1327.02    106.66 o 
   8   5   8      112.82      121.23     74.79 o 
   9   5   8      644.51      684.81    103.96 o 
  10   5   8       64.38       52.20     99.22 o 
  11   5   8      454.81      491.25    128.48 o 
  12   5   8        4.29       95.58    116.60 o 
   0   6   8       22.31      -16.31     80.28 o 
   1   6   8     1408.99     1251.80     75.27 o 
   2   6   8        0.23      -42.35     56.98 o 
   3   6   8      655.98      700.14     68.02 o 
   4   6   8       93.44      -38.55     70.46 o 
   5   6   8       24.53      -70.86     86.64 o 
   6   6   8        0.98      -22.71     73.59 o 
   7   6   8      271.87      164.58     91.91 o 
   8   6   8        0.25     -118.53     96.65 o 
   9   6   8      925.23      863.27    119.90 o 
  10   6   8       49.24      102.27    104.46 o 
   1   7   8        1.90      -51.92    102.85 o 
   2   7   8        0.20      -33.56     75.64 o 
   3   7   8      207.08       61.88     89.23 o 
   4   7   8       10.02       52.19     77.76 o 
   5   7   8      821.70      856.86     95.11 o 
   6   7   8        8.13       62.07     99.08 o 
   7   7   8       79.30       -2.05    122.69 o 
   8   7   8       55.25       -8.14    114.08 o 
   0   8   8        0.53     -302.04    208.59 o 
   1   8   8      124.10       10.76    124.34 o 
   2   8   8       10.75     -188.15    125.43 o 
   3   8   8       16.71     -118.43     99.75 o 
   4   8   8       10.27     -103.95     90.78 o 
   1   1   9      192.36      287.55     32.61 o 
   2   1   9      211.34      305.96     31.27 o 
   3   1   9      118.09      248.00     29.47 o 
   4   1   9      377.87      359.83     32.40 o 
   5   1   9      114.72      138.57     29.44 o 
   6   1   9        0.63       25.46     31.66 o 
   7   1   9       60.44       73.73     35.94 o 
   8   1   9       45.20       75.07     53.46 o 
   9   1   9      115.66       99.88     61.05 o 
  10   1   9      751.97      730.16     79.67 o 
  11   1   9       91.36      -32.23     78.58 o 
  12   1   9      264.07      257.67     95.74 o 
  13   1   9       58.73      136.01     98.07 o 
  14   1   9      103.83      154.96    141.74 o 
   0   2   9       91.38       92.79     41.66 o 
   1   2   9      620.62      617.69     38.12 o 
   2   2   9        3.89       21.64     26.07 o 
   3   2   9     1069.68     1072.71     47.73 o 
   4   2   9      255.18      344.09     32.85 o 
   5   2   9      113.58       78.27     38.27 o 
   6   2   9       67.36       15.03     40.30 o 
   7   2   9       36.49       37.58     45.62 o 
   8   2   9       42.03        6.73     48.74 o 
   9   2   9       21.58      -60.85     60.94 o 
  10   2   9      208.42      269.28     74.72 o 
  11   2   9      142.98      275.62     84.01 o 
  12   2   9        1.79     -160.77    110.65 o 
  13   2   9        2.79        3.49    137.74 o 
  14   2   9        5.40       40.44    150.57 o 
   1   3   9       91.09       91.87     31.22 o 
   2   3   9        8.31       30.59     30.31 o 
   3   3   9     1611.30     1658.86     60.02 o 
   4   3   9        9.63        4.01     39.85 o 
   5   3   9      942.57     1018.59     70.96 o 
   6   3   9      239.98      234.50     57.39 o 
   7   3   9      705.96      801.62     68.15 o 
   8   3   9      345.87      387.99     63.38 o 
   9   3   9      657.74      595.58     73.64 o 
  10   3   9        7.10      -34.27     69.59 o 
  11   3   9       73.81       93.79    112.69 o 
  12   3   9       58.51      -81.75    125.91 o 
  13   3   9        1.50       67.75    183.72 o 
   0   4   9      112.46      248.11     53.48 o 
   1   4   9     2072.01     1952.33     97.66 o 
   2   4   9      619.70      524.39     41.87 o 
   3   4   9      282.91      245.23     44.45 o 
   4   4   9      175.59      199.53     50.76 o 
   5   4   9        8.64      -70.93     50.69 o 
   6   4   9        3.71      -93.69     67.56 o 
   7   4   9      182.20      170.93     66.90 o 
   8   4   9       25.27      -32.59     64.33 o 
   9   4   9     1052.11     1321.78     93.17 o 
  10   4   9       20.36       69.10     91.54 o 
  11   4   9      481.64      583.79    110.59 o 
  12   4   9      166.41      395.49    317.87 o 
   1   5   9       55.37      -42.55     39.24 o 
   2   5   9       15.14      -62.02     50.12 o 
   3   5   9     1346.82     1242.56     70.17 o 
   4   5   9        7.04      -76.33     52.60 o 
   5   5   9     1302.09     1442.62     97.99 o 
   6   5   9       61.82       71.00     67.25 o 
   7   5   9      917.40      994.92    101.89 o 
   8   5   9       16.89       13.36     73.60 o 
   9   5   9       29.96      -76.44     94.59 o 
  10   5   9        0.14       86.40    153.56 o 
  11   5   9        6.72        7.72    106.93 o 
   0   6   9      601.99      441.50    118.49 o 
   1   6   9      839.60      787.03     69.95 o 
   2   6   9      199.87      112.29     62.33 o 
   3   6   9      356.14      432.04     64.98 o 
   4   6   9        3.97      -27.14     71.04 o 
   5   6   9       87.07       62.95     80.74 o 
   6   6   9        1.38     -123.20     85.00 o 
   7   6   9      447.39      595.41    103.08 o 
   8   6   9       81.83      102.02     97.63 o 
   9   6   9       68.77       73.24    109.53 o 
   1   7   9       31.25      -85.43     92.23 o 
   2   7   9       30.59      -74.48     75.57 o 
   3   7   9       84.44       61.34     92.08 o 
   4   7   9       10.54      -40.77     80.64 o 
   5   7   9       65.83      173.39     95.56 o 
   6   7   9        1.21       45.65     94.22 o 
   7   7   9       53.82      166.89    107.28 o 
   0   8   9       50.20     -165.25    237.72 o 
   1   8   9      119.78      -10.98    159.99 o 
   2   8   9       52.11     -129.70    139.12 o 
   0   0  10    18591.26    19394.96    943.54 o 
   1   0  10      140.82      252.69     49.08 o 
   2   0  10    11324.31    11291.46    397.59 o 
   3   0  10       82.26       37.93     67.05 o 
   4   0  10      237.08      227.64     42.06 o 
   5   0  10      167.58      205.63     67.79 o 
   6   0  10      926.49     1110.03     80.22 o 
   7   0  10      262.29      227.92     78.29 o 
   8   0  10     8221.72     7580.95    527.29 o 
   9   0  10      964.06      837.10    110.27 o 
  10   0  10      718.67     1072.88    153.85 o 
  11   0  10       33.16       50.79    148.32 o 
  12   0  10      685.42      864.04    185.01 o 
  13   0  10      431.47      254.06    182.92 o 
  14   0  10      105.68       21.67    185.58 o 
   1   1  10       64.51      147.32     32.95 o 
   2   1  10     7394.82     7398.54    190.49 o 
   3   1  10        6.88       68.25     31.33 o 
   4   1  10     9557.14    10016.26    232.95 o 
   5   1  10       30.72       97.53     31.66 o 
   6   1  10     7260.06     6999.81    176.97 o 
   7   1  10      275.30      298.93     42.31 o 
   8   1  10      164.72      151.43     68.47 o 
   9   1  10       81.57       49.61     64.65 o 
  10   1  10      196.84      307.68     73.91 o 
  11   1  10       88.97       99.34     87.63 o 
  12   1  10      895.46     1010.01    115.05 o 
  13   1  10        2.28     -105.13    100.94 o 
  14   1  10      610.92      912.71    204.63 o 
   0   2  10    11704.44    11909.16    419.81 o 
   1   2  10      215.52      239.57     46.25 o 
   2   2  10     8213.25     8240.08    211.74 o 
   3   2  10      157.77      140.18     36.01 o 
   4   2  10       23.61       43.79     37.86 o 
   5   2  10      128.66      142.70     41.07 o 
   6   2  10     1575.09     1676.22     76.60 o 
   7   2  10        1.83      -30.66     47.98 o 
   8   2  10     2702.44     2665.78    102.31 o 
   9   2  10      699.69      714.14     82.42 o 
  10   2  10     3301.02     3384.19    163.72 o 
  11   2  10      213.12      168.38     89.86 o 
  12   2  10      349.99      307.95     97.17 o 
  13   2  10        1.34      -67.57    145.00 o 
   1   3  10       51.05       38.87     34.86 o 
   2   3  10     4823.46     4812.20    117.49 o 
   3   3  10      940.81      960.47     69.87 o 
   4   3  10     6887.68     7033.56    281.35 o 
   5   3  10       67.15        3.01     46.48 o 
   6   3  10     5442.99     5264.73    212.22 o 
   7   3  10       37.96      -81.03     54.02 o 
   8   3  10     1304.32     1271.56     79.58 o 
   9   3  10       24.94      -93.99     62.66 o 
  10   3  10       53.24      -37.28     85.26 o 
  11   3  10      172.43      188.65    100.67 o 
  12   3  10      684.11      652.79    179.90 o 
  13   3  10       65.06      -39.58    146.13 o 
   0   4  10     3070.59     2997.32    223.20 o 
   1   4  10       63.16       -6.06     35.94 o 
   2   4  10     5612.85     5541.75    209.66 o 
   3   4  10       17.15      -12.79     50.98 o 
   4   4  10      385.31      478.29     62.93 o 
   5   4  10       75.02       27.18     64.77 o 
   6   4  10      180.95       94.11     70.61 o 
   7   4  10      342.05      301.58     71.56 o 
   8   4  10     1491.62     1590.01     98.52 o 
   9   4  10       25.19       26.25     77.50 o 
  10   4  10      918.09      851.49     95.90 o 
  11   4  10       33.45       25.83    199.19 o 
  12   4  10      405.85      366.61    219.43 o 
   1   5  10      415.45      429.22     56.43 o 
   2   5  10      132.23      116.12     53.14 o 
   3   5  10      151.54      -19.25     54.37 o 
   4   5  10     2106.27     1838.30     84.36 o 
   5   5  10       74.11       85.82     59.72 o 
   6   5  10     1409.11     1300.77    102.49 o 
   7   5  10       17.43      -52.29     83.43 o 
   8   5  10      112.19       87.43    108.16 o 
   9   5  10      132.90      171.07    102.84 o 
  10   5  10       25.11       -2.70    155.42 o 
  11   5  10       29.12       92.17    180.14 o 
   0   6  10      801.40      733.64    127.37 o 
   1   6  10        4.62       -8.35     59.60 o 
   2   6  10      941.70      782.69     73.28 o 
   3   6  10       20.97      -76.46     61.59 o 
   4   6  10      128.81      -13.42     87.02 o 
   5   6  10        1.12     -111.37     74.24 o 
   6   6  10       25.95      -38.21     78.79 o 
   7   6  10       27.70      -30.46    120.14 o 
   8   6  10      265.97      264.96    129.84 o 
   9   6  10        1.17       77.63    112.29 o 
   1   7  10       34.79      -94.02     92.06 o 
   2   7  10      368.72      321.80    104.04 o 
   3   7  10      106.28       86.47     89.97 o 
   4   7  10       13.96      -60.83    126.04 o 
   5   7  10        9.02      -93.47    119.67 o 
   6   7  10      385.56      410.92     94.95 o 
   1   1  11       26.65        9.11     31.64 o 
   2   1  11      433.71      505.48     41.42 o 
   3   1  11      285.79      288.70     36.87 o 
   4   1  11      574.18      652.10     42.67 o 
   5   1  11      150.53      234.38     41.94 o 
   6   1  11      135.10      192.62     46.28 o 
   7   1  11      470.45      467.62     49.35 o 
   8   1  11     1486.90     1465.56    128.14 o 
   9   1  11      240.73      327.48     81.49 o 
  10   1  11        5.19       -5.49     89.29 o 
  11   1  11       64.00      130.00    112.13 o 
  12   1  11        1.21       34.16    118.51 o 
  13   1  11        1.79      133.99    142.16 o 
   0   2  11      249.93      309.70     54.93 o 
   1   2  11      101.18       63.98     33.83 o 
   2   2  11     1673.04     1651.61     78.13 o 
   3   2  11      248.21      290.76     38.93 o 
   4   2  11       94.70       95.79     46.10 o 
   5   2  11       31.33       -8.41     43.94 o 
   6   2  11        0.31      -31.21     43.29 o 
   7   2  11       31.01       66.20     49.09 o 
   8   2  11       50.01       31.17     54.27 o 
   9   2  11      261.38      234.04     76.43 o 
  10   2  11      774.19      844.91    163.47 o 
  11   2  11       46.78       96.94     92.37 o 
  12   2  11      179.83      256.24    158.32 o 
  13   2  11       43.54       49.91    239.41 o 
   1   3  11        8.21       -7.07     36.92 o 
   2   3  11       26.38      -18.94     37.34 o 
   3   3  11        8.88      -39.69     43.65 o 
   4   3  11     1160.92     1239.73    110.91 o 
   5   3  11      264.10      239.93     52.85 o 
   6   3  11      787.34      753.94     65.41 o 
   7   3  11        1.03      -85.27     56.85 o 
   8   3  11      145.88       52.59     65.99 o 
   9   3  11       38.14       29.24     81.76 o 
  10   3  11      214.96        8.42    120.75 o 
  11   3  11       21.41      -34.64    100.01 o 
  12   3  11       41.91      153.65    143.53 o 
   0   4  11     1424.41     1392.50    164.96 o 
   1   4  11       56.61       30.70     41.67 o 
   2   4  11      364.97      321.14     48.15 o 
   3   4  11      183.26      216.18     53.25 o 
   4   4  11     1066.94      986.05     70.26 o 
   5   4  11      116.71       64.21     67.25 o 
   6   4  11        0.71      -94.36     62.91 o 
   7   4  11      241.32      159.23     72.82 o 
   8   4  11      100.30       30.50     73.24 o 
   9   4  11        2.33      -27.19     81.39 o 
  10   4  11       71.81      -20.86     89.29 o 
  11   4  11       83.20      -57.15    209.66 o 
   1   5  11        1.22      -76.03     50.69 o 
   2   5  11      304.21      179.02     56.78 o 
   3   5  11       88.35      -69.70     55.01 o 
   4   5  11       82.28       73.74     60.71 o 
   5   5  11       40.44      -69.74     59.26 o 
   6   5  11      374.61      252.13    115.97 o 
   7   5  11       77.33      -83.05    108.88 o 
   8   5  11      190.66      152.23     86.72 o 
   9   5  11        0.39     -149.65    127.59 o 
  10   5  11        1.73      -47.05    148.19 o 
   0   6  11      515.09      517.42    122.41 o 
   1   6  11      143.34      -49.90     71.39 o 
   2   6  11      185.27      118.62     65.34 o 
   3   6  11      391.07      287.49     72.44 o 
   4   6  11       25.81     -135.51     94.62 o 
   5   6  11       47.18      -22.79     78.76 o 
   6   6  11        0.60      -38.22    129.52 o 
   7   6  11        1.48      -46.42    130.58 o 
   8   6  11      191.12      272.96    110.89 o 
   1   7  11        2.35     -204.00    156.20 o 
   2   7  11      189.12       95.07    123.30 o 
   3   7  11      328.91      273.29     86.64 o 
   4   7  11      395.58      348.48    115.28 o 
   5   7  11       61.22      -31.45     87.19 o 
   0   0  12     1286.36     1284.30    120.08 o 
   1   0  12    10148.74    10053.80    363.47 o 
   2   0  12     3061.61     3229.80    147.15 o 
   3   0  12     1972.69     1796.00    108.30 o 
   4   0  12      215.93      428.80    101.61 o 
   5   0  12      112.24      158.49     98.21 o 
   6   0  12       67.63       82.83     80.29 o 
   7   0  12     1278.90     1270.76    113.84 o 
   8   0  12     1405.54     1243.11    277.07 o 
   9   0  12     2355.12     2655.87    230.83 o 
  10   0  12      834.35      819.45    170.80 o 
  11   0  12     1059.48     1144.32    192.53 o 
  12   0  12       11.53      -70.43    167.28 o 
  13   0  12       92.71       69.76    183.54 o 
   1   1  12     1730.09     1700.34    115.65 o 
   2   1  12      313.93      330.76     40.95 o 
   3   1  12     6175.85     6276.27    169.83 o 
   4   1  12     1712.69     1767.47     73.71 o 
   5   1  12     6993.70     7066.44    200.05 o 
   6   1  12      520.60      516.35     53.95 o 
   7   1  12     2753.90     2478.83    108.07 o 
   8   1  12       78.77        7.49     76.95 o 
   9   1  12      250.92      144.77     87.88 o 
  10   1  12        9.28      -41.88     91.99 o 
  11   1  12       45.05      159.72    121.42 o 
  12   1  12      435.31      655.89    191.39 o 
  13   1  12      282.87      387.16    147.95 o 
   0   2  12      305.97      266.11     53.82 o 
   1   2  12     7466.72     8051.25    242.79 o 
   2   2  12      565.38      773.33     62.15 o 
   3   2  12     3773.69     3862.28    110.56 o 
   4   2  12      170.78      215.47     51.81 o 
   5   2  12       12.58       -2.16     49.99 o 
   6   2  12      791.99      834.12     68.42 o 
   7   2  12     1232.96     1314.01    156.51 o 
   8   2  12      140.66      146.67    171.37 o 
   9   2  12     1862.36     1754.88    208.01 o 
  10   2  12       68.86      128.20     90.08 o 
  11   2  12      574.54      706.44    109.36 o 
  12   2  12       44.34      177.63    119.16 o 
   1   3  12      352.97      383.80     45.69 o 
   2   3  12      542.10      594.50     49.24 o 
   3   3  12     2413.14     2467.88    145.46 o 
   4   3  12       11.19      -68.34     54.23 o 
   5   3  12     3509.27     3518.41    157.11 o 
   6   3  12      676.59      726.15     71.09 o 
   7   3  12      934.38      884.09     84.82 o 
   8   3  12      282.55      220.49     71.49 o 
   9   3  12       19.70      -60.32     92.47 o 
  10   3  12       57.44      -46.71     96.32 o 
  11   3  12      217.11      196.35    108.25 o 
  12   3  12       97.09       77.68    184.49 o 
   0   4  12      677.61      693.62     75.12 o 
   1   4  12     2161.46     2068.01     96.87 o 
   2   4  12      114.26       84.53     52.19 o 
   3   4  12      572.62      586.17     61.41 o 
   4   4  12      272.98      154.70     59.98 o 
   5   4  12        8.12      -30.89     65.69 o 
   6   4  12        3.24     -100.40     66.93 o 
   7   4  12      369.71      240.52     75.19 o 
   8   4  12      785.67      933.97     91.73 o 
   9   4  12      979.03     1023.55     97.08 o 
  10   4  12       10.33      -13.48    104.76 o 
  11   4  12      452.80      407.79    243.86 o 
   1   5  12      295.23      168.56     62.34 o 
   2   5  12      392.81      294.60     60.30 o 
   3   5  12      527.29      402.40     64.33 o 
   4   5  12      689.28      614.36     67.90 o 
   5   5  12      716.26      634.88     73.31 o 
   6   5  12       47.04        2.72    131.48 o 
   7   5  12      576.74      381.42     90.03 o 
   8   5  12       10.50      -26.61     83.80 o 
   9   5  12       82.52        6.33    110.71 o 
   0   6  12      245.57      248.65    126.80 o 
   1   6  12      144.79        9.98     76.68 o 
   2   6  12      585.84      419.30     73.55 o 
   3   6  12       86.87      -24.99     70.10 o 
   4   6  12       46.39      -45.43     77.31 o 
   5   6  12        0.95     -112.23     83.82 o 
   6   6  12      140.29      -31.32    111.45 o 
   7   6  12       88.33     -103.33    146.63 o 
   1   7  12        0.98     -151.12    100.75 o 
   2   7  12      144.45       29.38    126.88 o 
   3   7  12       19.64        1.21     90.02 o 
   1   1  13      182.49      119.14     51.95 o 
   2   1  13        1.41       48.66     52.09 o 
   3   1  13       51.50       81.45     41.18 o 
   4   1  13        0.89       46.89     49.01 o 
   5   1  13      383.56      400.87     52.70 o 
   6   1  13       16.09      -11.97     48.71 o 
   7   1  13      174.62      207.24     97.22 o 
   8   1  13       64.22      153.84     83.77 o 
   9   1  13        8.43       31.87     89.87 o 
  10   1  13       16.64        0.44     99.72 o 
  11   1  13       12.17      119.96    126.90 o 
  12   1  13        2.42       29.18    145.29 o 
   0   2  13      169.72      248.52     62.18 o 
   1   2  13       51.33       57.60     46.98 o 
   2   2  13      237.48      271.60     48.06 o 
   3   2  13      133.19      167.81     52.06 o 
   4   2  13       33.35       16.03     50.49 o 
   5   2  13       47.10      -22.95     54.33 o 
   6   2  13       28.75       43.76     58.75 o 
   7   2  13       36.04       58.54     63.00 o 
   8   2  13      177.36      128.86     85.47 o 
   9   2  13       79.53       11.34     93.71 o 
  10   2  13       59.08       23.48    106.28 o 
  11   2  13       61.27      124.69    114.63 o 
  12   2  13        0.45      104.68    144.61 o 
   1   3  13      129.85       96.31     45.09 o 
   2   3  13      350.15      331.31     58.31 o 
   3   3  13      161.97      208.15     64.37 o 
   4   3  13       64.17       64.75     62.95 o 
   5   3  13       54.97        3.44     63.31 o 
   6   3  13       81.28      139.91     69.79 o 
   7   3  13      598.30      443.00     79.11 o 
   8   3  13        1.45      -99.50     68.39 o 
   9   3  13       55.86      -41.27     92.42 o 
  10   3  13      230.53       86.53    129.84 o 
  11   3  13       17.61      -33.74    139.49 o 
   0   4  13      639.96      549.34    116.38 o 
   1   4  13      256.81      266.15     64.69 o 
   2   4  13      630.32      519.44     68.57 o 
   3   4  13      107.84       92.42     64.76 o 
   4   4  13        9.21     -102.05     78.12 o 
   5   4  13        3.38     -115.88     77.25 o 
   6   4  13      136.68      -14.88     72.31 o 
   7   4  13        9.24      -77.28     75.76 o 
   8   4  13      137.53       22.47     97.61 o 
   9   4  13      288.86      203.48     93.85 o 
  10   4  13      254.34      265.92    168.17 o 
   1   5  13       14.68       -4.70     65.10 o 
   2   5  13      121.44      -40.71     66.84 o 
   3   5  13      151.06       77.67     70.68 o 
   4   5  13      823.89      716.72     74.73 o 
   5   5  13      518.15      379.95     78.97 o 
   6   5  13      143.78      -36.77     92.41 o 
   7   5  13      191.88       67.49     98.10 o 
   8   5  13       54.37     -111.68     96.99 o 
   0   6  13      324.72      330.46    134.11 o 
   1   6  13      344.08      268.61     96.22 o 
   2   6  13       95.42       -5.78     94.21 o 
   3   6  13      177.38       23.13     74.85 o 
   4   6  13       45.42     -125.19     83.46 o 
   5   6  13       75.74       -6.61     87.11 o 
   6   6  13       68.55     -114.02     95.74 o 
   0   0  14     5428.49     5692.06    323.12 o 
   1   0  14      294.99      370.27     76.15 o 
   2   0  14     5515.38     5153.28    211.96 o 
   3   0  14     1341.21     1322.20    100.93 o 
   4   0  14     1689.02     1834.64    152.67 o 
   5   0  14      567.23      591.59    128.08 o 
   6   0  14      471.11      412.44    102.99 o 
   7   0  14      609.59      847.76    196.18 o 
   8   0  14      358.55      376.61    115.60 o 
   9   0  14      549.05      769.06    187.69 o 
  10   0  14     1988.44     2130.47    242.90 o 
  11   0  14      195.48      270.26    205.24 o 
   1   1  14      246.22      217.02     52.67 o 
   2   1  14     1091.81     1115.50     82.48 o 
   3   1  14      719.21      857.92    151.41 o 
   4   1  14     3709.87     3933.69    145.91 o 
   5   1  14     1508.77     1600.84     83.68 o 
   6   1  14     2193.19     2192.91    127.60 o 
   7   1  14      245.44      249.89     87.46 o 
   8   1  14     1040.56     1197.55    137.18 o 
   9   1  14        8.47     -140.52     95.58 o 
  10   1  14       22.17       77.76    127.41 o 
  11   1  14      307.02      468.36    140.32 o 
   0   2  14     3325.35     3573.91    229.79 o 
   1   2  14     2216.12     2530.76    108.41 o 
   2   2  14     1319.64     1534.01     76.00 o 
   3   2  14       79.95      114.56     78.89 o 
   4   2  14      174.37      137.80     57.51 o 
   5   2  14       13.34      -32.74     57.13 o 
   6   2  14       31.57       65.30     61.58 o 
   7   2  14      421.53      540.24     73.53 o 
   8   2  14      718.63      653.09    104.79 o 
   9   2  14     1428.80     1412.88    253.42 o 
  10   2  14      561.99      704.07    124.65 o 
  11   2  14      165.33      238.98    124.20 o 
   1   3  14      552.24      570.08     56.03 o 
   2   3  14      646.21      765.36    112.40 o 
   3   3  14     1188.78     1278.33    112.85 o 
   4   3  14      932.85     1017.27    102.86 o 
   5   3  14     1469.83     1538.66    114.55 o 
   6   3  14     1019.26     1225.48    153.43 o 
   7   3  14      299.13      184.87     77.13 o 
   8   3  14      350.37      327.91     96.31 o 
   9   3  14       11.06       40.38    105.67 o 
  10   3  14       17.76      102.83    120.98 o 
   0   4  14     1049.91      905.31     92.71 o 
   1   4  14     1321.12     1406.50     81.76 o 
   2   4  14      242.73      302.42     72.96 o 
   3   4  14      624.92      507.80    136.30 o 
   4   4  14      169.20      184.52     85.20 o 
   5   4  14       93.88       -8.94     79.57 o 
   6   4  14      102.53      -98.81     97.56 o 
   7   4  14      398.93      381.48     93.37 o 
   8   4  14      206.13       62.76     92.73 o 
   9   4  14      345.96      527.42    113.86 o 
   1   5  14      216.98       87.37     81.65 o 
   2   5  14      157.78       29.38     71.78 o 
   3   5  14      413.06      329.91     79.67 o 
   4   5  14      166.75      138.80     83.60 o 
   5   5  14      696.50      481.76    113.03 o 
   6   5  14      225.09       77.99    108.12 o 
   7   5  14      130.94      -92.48     90.85 o 
   0   6  14      336.71      187.90    150.46 o 
   1   6  14      405.94      194.04    101.65 o 
   2   6  14      104.56      -23.82     99.78 o 
   3   6  14       79.36      -42.98     79.39 o 
   4   6  14       31.82     -141.52    104.89 o 
   1   1  15      395.42      385.98     61.51 o 
   2   1  15      298.89      227.09     56.66 o 
   3   1  15       51.99       60.81     63.69 o 
   4   1  15      172.66      156.36     81.96 o 
   5   1  15      132.04      121.07     77.02 o 
   6   1  15       85.26       59.59     79.70 o 
   7   1  15       26.75       20.30     86.81 o 
   8   1  15       21.69       43.68     93.59 o 
   9   1  15        0.44       -6.70    101.65 o 
  10   1  15        3.46      211.54    140.71 o 
  11   1  15       59.48     -136.87    144.09 o 
   0   2  15       72.10      163.22    104.98 o 
   1   2  15     1181.16     1315.67    151.00 o 
   2   2  15        3.16      -40.54     52.44 o 
   3   2  15       86.11       -3.31     60.80 o 
   4   2  15        0.35      -53.97     55.42 o 
   5   2  15       15.59      -32.56     69.89 o 
   6   2  15        1.66       45.80     62.57 o 
   7   2  15      121.96       24.59     88.96 o 
   8   2  15       34.45       90.15    102.44 o 
   9   2  15       82.75       76.39    109.59 o 
  10   2  15        8.07      -62.62    108.10 o 
   1   3  15       28.23      -10.59     71.81 o 
   2   3  15        2.65      -50.31     68.92 o 
   3   3  15      612.05      615.47    105.15 o 
   4   3  15      141.34       59.51     70.28 o 
   5   3  15      331.75      361.56     79.19 o 
   6   3  15       94.49      -15.16     79.88 o 
   7   3  15      147.68        8.95     81.59 o 
   8   3  15        2.48      -89.68    101.96 o 
   9   3  15        5.62       -3.86    115.44 o 
   0   4  15      126.04      253.11    242.48 o 
   1   4  15      191.69      200.19     74.61 o 
   2   4  15      203.94      290.65     75.84 o 
   3   4  15       91.43       28.31     78.76 o 
   4   4  15       34.44     -122.90     96.77 o 
   5   4  15       78.32      -74.12     80.41 o 
   6   4  15        1.17     -183.49    150.24 o 
   7   4  15       87.26       66.18    133.09 o 
   8   4  15      117.58       14.89    133.93 o 
   1   5  15       21.96     -127.03     84.68 o 
   2   5  15       73.61      -72.15     89.36 o 
   3   5  15      244.42      171.43     77.76 o 
   4   5  15      118.44      -21.72     86.96 o 
   5   5  15      169.76      -10.55    104.82 o 
   6   5  15       89.33     -138.78     93.83 o 
   0   6  15       44.93     -170.24    141.00 o 
   1   6  15      341.33      102.88    109.30 o 
   2   6  15      181.26      -48.40    108.94 o 
   0   0  16     4939.90     4947.58    305.69 o 
   1   0  16      286.43      312.60     81.43 o 
   2   0  16      378.83      401.27    115.85 o 
   3   0  16      161.77      155.71     99.91 o 
   4   0  16      110.85       97.53    128.69 o 
   5   0  16       32.96      -12.87    125.29 o 
   6   0  16      280.82      365.25    115.06 o 
   7   0  16       53.53      -22.51    112.78 o 
   8   0  16     1040.18     1334.08    208.79 o 
   9   0  16      233.90      186.28    192.37 o 
  10   0  16      802.01     1004.36    228.39 o 
   1   1  16       17.88       -6.05     59.04 o 
   2   1  16     1033.07     1000.57     73.55 o 
   3   1  16      503.68      499.01     86.81 o 
   4   1  16     1285.22     1564.64    236.32 o 
   5   1  16      498.26      468.00     91.78 o 
   6   1  16     1215.54     1395.75    136.88 o 
   7   1  16      512.17      379.63    100.14 o 
   8   1  16       42.43       90.78    104.00 o 
   9   1  16      209.23      285.87    134.10 o 
  10   1  16       68.65      221.58    181.17 o 
   0   2  16      651.15      596.89    100.14 o 
   1   2  16      918.60     1174.03    123.98 o 
   2   2  16     1704.46     1716.12    265.60 o 
   3   2  16      610.78      602.12     97.36 o 
   4   2  16       24.29      -55.57     88.48 o 
   5   2  16       98.39       67.46     69.35 o 
   6   2  16      429.91      424.82     76.00 o 
   7   2  16      124.65      299.37    104.96 o 
   8   2  16      740.26      950.06    201.59 o 
   9   2  16      120.91        0.98    116.20 o 
   1   3  16      121.91      107.18     79.38 o 
   2   3  16      420.58      424.79     75.67 o 
   3   3  16      358.37      364.47     74.40 o 
   4   3  16     1601.06     1605.63    194.67 o 
   5   3  16      319.88      157.53    110.78 o 
   6   3  16      646.46      612.55     94.04 o 
   7   3  16      619.34      452.69     92.89 o 
   8   3  16      158.33      267.08    118.16 o 
   0   4  16     1582.47     1970.14    229.25 o 
   1   4  16      527.74      534.78     79.29 o 
   2   4  16      664.42      607.18    114.36 o 
   3   4  16       51.17       -6.25     89.88 o 
   4   4  16       26.01     -126.31     84.20 o 
   5   4  16       78.32       -1.12     89.70 o 
   6   4  16      120.27       81.54     94.95 o 
   7   4  16       38.52      -66.20     94.14 o 
   1   5  16       15.01     -146.11     97.41 o 
   2   5  16      494.77      279.31    108.03 o 
   3   5  16      182.06       74.82     94.47 o 
   4   5  16      546.17      424.26    103.53 o 
   1   1  17       15.49     -104.69     69.79 o 
   2   1  17        0.58      -93.45     65.25 o 
   3   1  17       85.38       57.03     79.82 o 
   4   1  17      161.90      177.92     83.34 o 
   5   1  17       67.09       16.14    110.01 o 
   6   1  17       10.35     -117.10     92.46 o 
   7   1  17       26.58       18.85    105.12 o 
   8   1  17       38.64       19.92    104.92 o 
   0   2  17       25.17     -146.92    119.53 o 
   1   2  17      270.73      243.28    100.02 o 
   2   2  17      285.67      217.77    150.39 o 
   3   2  17       20.61      -94.50     85.52 o 
   4   2  17        2.64      -36.60     98.00 o 
   5   2  17       35.95      -58.60     72.24 o 
   6   2  17       32.91      -78.12     99.54 o 
   7   2  17        8.00       -8.17    104.43 o 
   8   2  17       31.04      159.24    120.64 o 
   1   3  17      181.74      -99.70    121.94 o 
   2   3  17      265.21      153.87     78.55 o 
   3   3  17       30.39      -76.32    140.96 o 
   4   3  17      290.12      145.16    101.45 o 
   5   3  17       35.99      -50.86     86.18 o 
   6   3  17      152.54      -25.20     88.17 o 
   7   3  17       90.79       62.26    126.10 o 
   0   4  17     1559.11     1489.32    250.26 o 
   1   4  17       40.46     -155.93    103.95 o 
   2   4  17      269.92      271.50     99.75 o 
   3   4  17       24.52     -130.17     86.78 o 
   4   4  17       58.95     -132.99     88.66 o 
   5   4  17        2.28     -136.36     90.90 o 
   0   0  18      230.02      115.83    134.12 o 
   1   0  18     1899.87     2025.05    144.14 o 
   2   0  18      179.33       52.05     92.38 o 
   3   0  18      581.03      512.94    164.66 o 
   4   0  18      240.56      545.29    166.64 o 
   5   0  18        8.62     -189.62    145.60 o 
   6   0  18       12.78      -33.85    121.35 o 
   7   0  18      704.57      719.20    283.94 o 
   1   1  18      191.12       10.31     69.84 o 
   2   1  18        7.87      -70.62    101.96 o 
   3   1  18     1564.56     1605.32    111.62 o 
   4   1  18       40.79      -53.21    160.82 o 
   5   1  18     1215.91     1685.51    164.43 o 
   6   1  18      152.56      -24.80    102.41 o 
   7   1  18      763.52      825.55    127.99 o 
   0   2  18       28.83     -102.33     96.10 o 
   1   2  18     1719.93     1743.11    271.76 o 
   2   2  18        2.26     -182.29    122.78 o 
   3   2  18      244.97       99.35    193.77 o 
   4   2  18       61.57     -137.57    105.98 o 
   5   2  18        0.40     -142.37    147.30 o 
   6   2  18       28.82      -90.30    107.09 o 
   1   3  18      107.75      -39.44    150.82 o 
   2   3  18       27.30     -292.27    205.51 o 
   3   3  18      684.52      904.42    128.62 o 
   4   3  18       50.62      -75.31     95.41 o 
   5   3  18      591.08      604.27    101.21 o 
   0   4  18       21.69     -214.01    197.08 o 
   1   4  18      423.36      203.41    140.08 o 
   2   4  18       15.81      -81.70    115.47 o 
   1   1  19        0.12      -58.72     71.31 o 
   2   1  19        5.53     -110.64     89.15 o 
   3   1  19       37.70       21.27     89.37 o 
   4   1  19        8.94      -85.75    109.13 o 
   5   1  19        6.09     -119.91    167.78 o 
   0   2  19       11.13     -252.95    168.63 o 
   1   2  19      124.15      113.83     99.95 o 
   2   2  19        6.83      -66.37     90.71 o 
   3   2  19       33.55     -103.93     97.17 o 
   4   2  19        0.31     -170.23    113.49 o 
   1   3  19        5.91     -158.10    105.40 o 
   2   3  19       10.09     -106.60    151.58 o 
   0   0  20     1553.93     1668.97    205.48 o 
   1   0  20        2.89     -112.22    105.78 o 
   2   0  20      724.82      652.59    180.94 o 
   3   0  20        0.28      -51.47    163.21 o 
   1   1  20        0.32     -104.36    154.82 o 
   2   1  20      450.30      430.58    124.32 o 
   3   1  20       37.55       24.04    116.18 o 
                                                 
